# Supplementary material for: Quality-controlled R-loop meta-analysis reveals the characteristics of R-loop consensus regions
Source: Nucleic Acids Res. 2022 Jun 27;50(13):7260–86. doi: 10.1093/nar/gkac537 (PMC9303298; doi:10.1093/nar/gkac537)
Supplement: gkac537_Supplemental_Files [file gkac537_supplemental_files.zip]

Archive with 2 entries (2 files):
- Resubmission_Supplemental_Figures-compressed_3.pdf
- Table_S1.xlsx
